# Supplementary material for: Multi-omics exploration of chaperone-mediated immune-proteostasis crosstalk in vascular dementia and identification of diagnostic biomarkers
Source: Front Immunol. 2025 Jul 30;16:1615540. doi: 10.3389/fimmu.2025.1615540 (PMC12343264; doi:10.3389/fimmu.2025.1615540)
Supplement: Supplementary file 5 [file DataSheet5.csv]

	B cells naive	B cells memory	Plasma cells	T cells CD8	T cells CD4 naive	T cells CD4 memory resting	T cells CD4 memory activated	T cells follicular helper	T cells regulatory (Tregs)	T cells gamma delta	NK cells resting	NK cells activated	Monocytes	Macrophages M0	Macrophages M1	Macrophages M2	Dendritic cells resting	Dendritic cells activated	Mast cells resting	Mast cells activated	Eosinophils	Neutrophils	P-value	Correlation	RMSE
GSM3454053	0	0.162402975898958	0.0836125594647131	0.116400781683123	0.0213094054610995	0.221127761748238	0	0	0.133680339163239	0.111048422801427	0.0146566297283223	0	0.0574604788329474	0.0454860924159719	0	0	0.0240891551917083	0.00824749510488104	0	0	0	0.000477902505370416	0.83	0.0321326496290653	1.01238121938959
GSM3454054	0	0.121968548118806	0.178008507767719	0.0858690952042055	0	0.176843649231938	0	0	0.183741292259281	0	0.0547336900732064	0	0.0916546688196064	0.0552293531324933	0	0	0.0270001323044224	0.00701060475173655	0.0179404583365852	0	0	0	0.784	0.0765584385607525	1.00259776931195
GSM3454055	0	0.166546208109221	0.141260082709926	0.0827624978830623	0	0.167998339728141	0	0	0.202938217550812	0.00606275046144389	0.0760762197037482	0	0.0612417198721885	0.0623555193372701	0	0	0	0.0104906882672587	0.0181300661560594	0	0	0.00413769022086762	0.834	0.0270274669049204	1.01211250994463
GSM3454056	0.000617191652875246	0.116347880771285	0.12754429615136	0.137766071309269	0	0.201130462067722	0	0	0.20632042962781	0	0.0482402009278065	0	0.0830626884600128	0.0366014035934469	0	0	0	0.0133196341505583	0.0271182416659563	0	0	0.00193149962189816	0.725	0.113930525653521	0.998321327206728
GSM3454057	0.0119541659638715	0.130937540286344	0.229861149034182	0.0254609398080669	0.00411636160575849	0.161095703799244	0	0	0.195882196169118	0.0432620394887938	0.0124760543623565	0	0.0852889149468411	0.0681441665368995	0	0	0	0.0183317686408242	0.0131889993577002	0	0	0	0.754	0.0959033157022156	0.999604051064171
GSM3454058	0.0399224500717621	0.106666881228205	0.141006989451285	0.112369568119839	0	0.171003593944788	0	0	0.205247663813031	0	0.0636010307604572	0	0.0663581696848849	0.0430893488664025	0	0	0.0081522250140325	0.0114836752655343	0.027926027694901	0	0	0.00317237608487808	0.694	0.136251245524142	0.994259725638394
GSM3454059	0.0364093239351302	0.106092357688659	0.18066497925747	0.102316758960898	0.0107167245846099	0.191208198672157	0	0	0.195839308620362	0	0	0	0.0605493650384512	0.0514006450468136	0	0	0	0.0139335496629396	0.0352257126146672	0	0	0.0156430759178422	0.727	0.112130788172962	0.997455373662174
GSM3454060	0.0453937202490741	0.0800592438315602	0.127979870994418	0.129061644012306	0.0165658981578194	0.153671467655124	0	0	0.146629362007848	0	0.0446262489621847	0	0.0820536137453556	0.135312872289044	0	0	0	0.0144512266481977	0.0241948314470683	0	0	0	0.648	0.164683792703026	0.986559229355292
GSM3454061	0	0.011439217457452	0.162107608188386	0	0	0.1815913511413	0	0.0583270048083692	0.219464609217059	0	0.087913218594798	0	0.0514193302803212	0.114119511802129	0.0917214518978014	0	0.0104496932048816	0	0	0.0114470034075027	0	0	0.461	0.316458143677789	0.945218953433779
GSM3454062	0	0	0.182552873069725	0.0218197133832986	0	0.154255956685963	0.00784459516714588	0.202978449885526	0.168635063274923	0	0	0.0135353003501316	0.0476916383008456	0.102251851788614	0.0790960318136905	0	0	0	0.0193385262801376	0	0	0	0.346	0.417693548513993	0.92974538563757
GSM3454063	0	0.0241402985319752	0.0904469298822986	0	0	0.167875901954456	0	0.125403558689424	0.273119050366462	0	0	0	0.049318139748775	0.0892558356962232	0.0142414698246173	0	0.0346504177104275	0	0	0.0694376949910982	0	0.0621107026042425	0.679	0.147580725740433	0.985647494390018
GSM3454064	0	0.0428448226740972	0.0221147651377073	0	0	0.193943453187844	0	0.0846289474739143	0.27640551652431	0	0.105667550120848	0	0.0432831847863356	0.140843157842989	0.00841307795460972	0	0.00823184185120284	0	0	0.0284385160098203	0	0.0451851664363211	0.603	0.203519197630022	0.978930291607357
GSM3454065	0	0.1078815703341	0	0	0	0.209187555252338	0	0.0777437623849576	0.296377951538165	0	0.097789766752675	0	0.125031227813233	0.0550732667330891	0.00266640807370628	0	0.020167669261859	0	0	0.00545245683656758	0.00262836501930812	0	0.87	-0.0169392302524336	1.0192353144314
GSM3454066	0	0.143927658301491	0	0.0489277462640402	0	0.220540647043894	0	0.104000560073361	0.214142626005435	0	0.0502857964295444	0	0.0927190945195117	0.0972001175467668	0	0	0	0.0094216192056241	0.0188341346103313	0	0	0	0.839	0.0218561304376618	1.01173520997663
GSM3454067	0	0.113762716322616	0	0.0784442225428027	0	0.188065352876521	0	0	0.297034033786787	0	0.101332613752145	0	0.135489243414957	0.0574017133598452	0.0116798539172514	0	0.00984678382315733	0	0	0.00456937595777586	0.00237409024614112	0	0.867	-0.0136741873493889	1.01824675142516
GSM3454068	0	0.137428017551904	0	0.0998051358259672	0	0.170135963628684	0	0	0.283831713451136	0	0.0898967055240053	0	0.101212834869694	0.0488421643575746	0.00675367624780989	0	0.0442618017405813	0	0	0.014508629258226	0.00332335754441767	0	0.866	-0.0134199381451997	1.01637837397161
GSM3454069	0.0709103207811162	0.0157524788626157	0.128968978074889	0.00845710653778213	0	0.169093128341283	0	0.181130989075944	0.211808224313062	0	0	0	0.0582568789584254	0.0919373087981266	0	0	0	0.0203144040054977	0.0433701822512573	0	0	0	0.764	0.0897906723400403	1.00078823794126
GSM3454070	0	0.0864434389148151	0.04992935182251	0	0.0354542410314406	0.164757602205261	0	0.290914611492442	0.209990052436727	0.0510953293052358	0.0264848969224783	0	0.0248464745448696	0.0445909081772257	0	0	0	0.0108280724528532	0.00137419121424109	0	0.00329082947990079	0	0.875	-0.0235450262223202	1.02313725365253
GSM3454071	0	0.092320677084958	0	0	0.0587148669899239	0.124550170913698	0	0.394016438306067	0.235580049359318	0.0175970288181716	0.0202671268985957	0	0.0255403057050209	0.0252244736026019	0	0	0	0.00618886232164502	0	0	0	0	0.893	-0.0372305901822195	1.02854289870304
GSM3454072	0	0.104437998345821	0	0	0.0348385686118345	0.209927969495374	0	0.215588664552547	0.250946940346156	0	0.00062990331425401	0	0.0715858579155886	0.0779469766363743	0	0	0	0.012075800390178	0.0220213203918717	0	0	0	0.773	0.084428676922602	1.00387535057456
GSM3454073	0.0359273996415916	0.0313460854623381	0	0.0130220880786561	0	0.185041806437249	0	0.184054845050437	0.194492962441863	0	0.0476354961599867	0	0.0742607259153657	0.149667108883144	0	0	0	0.0136334647117777	0.0709180172175901	0	0	0	0.631	0.178350503550324	0.983671109265608
GSM3454074	0.0618476979641687	0.0369567908295804	0	0.00930483843141692	0	0.184500729210634	0	0.179374383725503	0.19919249501118	0	0	0	0.0881526237224128	0.148787927359017	0	0	0	0.02059688895033	0.0712856247957571	0	0	0	0.59	0.213870006997308	0.975589741737024
GSM3454075	0	0.119308963045344	0	0	0	0.0769793200524582	0	0.162139010504966	0.340195110367376	0.104447773083768	0.00986593620684884	0	0.0501919934347333	0.11098491438415	0.00192523380400914	0	0	0	0	0.0116550945080606	0	0.0123066506082872	0.777	0.0811831683874902	1.00323420432764
GSM3454076	0	0.114778491859442	0	0.0120515659692953	0	0.0980092335821862	0	0.124452750751943	0.287034257233691	0.0939283927963548	0	0	0.0732357259729655	0.16229224999705	0.00334111204873372	0	0	0	0.0137475912738893	0	0	0.0171286285144495	0.464	0.312450473084718	0.959573797007731
GSM3454077	0.145672156251432	0	0.644710397176137	0.0402217800354649	0.00689078562284987	0.0575506082925758	0	0	0.00957611072819313	0.0369251443331046	0	0	0	0.0378129193478089	0	0	0	0.0151935859808976	0	0.00415293979383232	0	0.00129357243770389	0.704	0.129476653005467	1.00417336566082
GSM3454078	0.102148065072555	0.0140721984329181	0.495522881517233	0.0964418745996008	0.0100657641337271	0.110982769646929	0	0	0.0685790008876452	0.0134010497691814	0	0	0	0.0669721644570639	0	0	0	0.0177376012003866	0.00407663028275918	0	0	0	0.461	0.316007035393629	0.975815034393059
GSM3454079	0.118830532925641	0.0412512228747839	0.395156173625962	0.1043539644037	0.00986483001374233	0.126867278102692	0	0	0.0897770569875089	0.0149945715963427	0	0	0	0.0463567261072903	0	0	0	0.0225880288728757	0.0299596144894614	0	0	0	0.536	0.253321191866283	0.980158663752258
GSM3454080	0.0870596616987023	0.0596299298601602	0.413405993575337	0.125967149924093	0.0175649264617738	0.129638188608394	0	0	0.0832337819431404	0	0	0	0	0.0596167255058178	0	0	0	0.0238836424225823	0	0	0	0	0.514	0.26920645607516	0.979910415693218
GSM3454081	0.0686150388414814	0.0173590259681304	0	0	0	0.155059531921068	0	0.289906510782769	0.258372529636224	0	0.0270398575134922	0	0.065341946118363	0.0535872601597654	0	0	0	0.00865579486610207	0.0450667677369663	0	0	0.0109957364556372	0.841	0.0193362887760931	1.01298013401778
GSM3454082	0.0331694045124771	0.0632373231171855	0.0304973251999091	0	0	0.0657026765365102	0	0.16807924877894	0.336437505169227	0.0733553520657717	0.0202436506804399	0	0.0680935031535999	0.0775886039248327	0.0016595741913011	0	0.0186237516453505	0	0.00432518231258365	0	0	0.0389868987118716	0.683	0.143660427989377	0.992083259241053
GSM3454083	0.0376574109154674	0.0491783222653998	0.0189868124069918	0	0	0.0614786750337419	0	0.174191706997132	0.339946382518917	0.107835322760575	0.00408379248069745	0	0.0632864015669118	0.0982981669143262	0.000638149922807994	0	0	0	0	0	0	0.0444188562170328	0.653	0.160108269757387	0.990020028396739
GSM3454084	0.0281991085950027	0.0772471706461518	0	0	0	0.0471602980926048	0	0.155647829142945	0.328304202869757	0.145182200770016	0.00110841006281795	0	0.0788554259513416	0.0964620242582434	0	0	0	0	0.0117030013286195	0	0	0.0301303282825	0.559	0.236910913871574	0.975221072720884
GSM3454085	0.0527925297022671	0.101441895378844	0	0.084030252870185	0	0.234271407700523	0	0.00640600719357661	0.314771651627728	0	0.0477649212104341	0	0.0581073862201764	0.0537374148789906	0	0	0	0.0148234677401732	0	0.0318530654771027	0	0	0.838	0.0227293949436426	1.01292928342684
GSM3454086	0.0496430730179269	0.0517998121627305	0	0.0397049730568183	0	0.200239619897799	0	0.155099035691184	0.236473236556837	0	0.0550128754059873	0	0.0700944843420678	0.0907878398837683	0	0	0	0.00946768767278042	0.0416773623121011	0	0	0	0.716	0.119503793745936	0.996598045349073
GSM3454087	0.0691548205214975	0.0465444471919345	0	0.0046019822378412	0	0.168209812406433	0	0.250933331655765	0.279507028866148	0	0.0239840449210568	0	0.0219680377122784	0.078677878512859	0	0	0	0.0122984996682031	0.0441201163059843	0	0	0	0.777	0.0816933757093142	1.00533947760659
GSM3454088	0.0453738311405174	0.0480471594205362	0	0.0395617337017068	0	0.191246879444345	0	0.221700604295362	0.242761003847217	0	0.0191913253476673	0	0.0460896292645545	0.0853136630594591	0	0	0	0.0131259928096176	0.0475881776690175	0	0	0	0.669	0.151608405727377	0.993584246211167
GSM3454145	0.215743575191066	0.0427717132077857	0.385988497976125	0.0550551024252924	0.00235875445597737	0.109798611688053	0	0	0.0761579693576963	0	0	0	0	0.0623415783819847	0	0	0	0.0396442768650122	0.0101399204510081	0	0	0	0.3	0.46299278802686	0.927315037785923
GSM3454146	0.226387793961506	0.0251137656776574	0.377867309038155	0.0637379057048974	0.00126979856561164	0.122407358252792	0	0	0.084880873889886	0	0	0	0	0.0609173501911122	0	0	0	0.0374178447183819	0	0	0	0	0.281	0.479240659061381	0.925860278178857
GSM3454147	0.258797591941526	0.0411075398291312	0.416053274154161	0.0239594173032949	0	0.0839806419490613	0	0	0.0559398757885554	0	0	0	0	0.071658143649788	0	0	0	0.0485035153844821	0	0	0	0	0.362	0.401475719978598	0.933226018684649
GSM3454148	0.253405055081306	0.011911755675548	0.403016814908385	0.0112026025746105	0	0.109743896300423	0	0.0082312243324423	0.0848004325855825	0	0	0	0	0.07249869594594	0	0	0	0.0448118629842766	0	0	0.000377659611486023	0	0.362	0.402400019521044	0.938092272811236
GSM3454149	0.0480870910343908	0.0748465466879861	0.31780652023392	0.0919107774786741	0.0126656884703437	0.188655830252552	0	0	0.0811496619094662	0.037077970144137	0	0	0.0141051082559838	0.067050300210285	0	0	0.0194139482795831	0.00406826941951304	0.0431622876231653	0	0	0	0.783	0.0777155095554903	1.00561648377708
GSM3454150	0.0822815477340361	0.00208676230637834	0.386005854195541	0.0938946905698101	0.000755766496114947	0.168652929918359	0	0	0.131527461493733	0	0.0334581337176737	0	0.013644886215431	0.0555395246035043	0	0	0.0227582891577685	0	0.0093941535916505	0	0	0	0.641	0.167903909455982	0.998585085058893
GSM3454151	0.0849780043421229	0.0705255603355545	0.284198866313228	0.102045500426568	0.0221216225903032	0.175556968936727	0	0	0.109839195210616	0.0321950571718322	0	0	0.0369292852354559	0.0530518516185741	0	0	0	0.0285580878190192	0	0	0	0	0.638	0.171696855639633	0.990921019331392
GSM3454152	0.0305055760562269	0.102433148061105	0.146249197309083	0.10219709664338	0.0161811276425947	0.18744011520276	0	0	0.0939739889860894	0.0475034175669245	0	0	0.062357937401075	0.0963600887300589	0	0	0.0616823678047456	0	0.0531159385959569	0	0	0	0.777	0.0818814333810305	0.998856049212768
GSM3454153	0.101025381810608	0.0467514316750362	0.488435586966736	0.036037820137665	0.0111906390854286	0.115611273428461	0	0	0.0871280338892243	0.0443578293632937	0	0	0	0.019651684903354	0	0	0	0.0213678210955569	0.0284424976446368	0	0	0	0.659	0.156239168775669	0.9971443601177
GSM3454154	0.168227707954469	0	0.446327257237108	0.0135822979872307	0	0.0843926529324919	0	0	0.000440285597785142	0.0142639656182692	0	0	0.0395810902358083	0.0737980198578586	0	0	0.0991155554127404	0	0.0602711671662386	0	0	0	0.483	0.297635799963648	0.959685072664813
GSM3454155	0.1207473325071	0	0.311051722228483	0.0434254380344383	0	0.122854676212594	0	0	0.0345150288479643	0.00605831539431968	0	0	0.0515769469379082	0.105971728436465	0	0	0.118785086505589	0	0.0850137248951385	0	0	0	0.734	0.106127707629188	0.993685200176997
GSM3454156	0.0558844765939639	0.108111179609154	0.200362049594851	0.0948888699905242	0.0033295836659523	0.176087053996873	0	0	0.106427506139108	0.055693395590616	0	0	0.0129788560240497	0.0736786241580406	0	0	0.0464367179340446	0	0.0661216867028225	0	0	0	0.789	0.0722335007636659	1.00352490238441
GSM3454157	0.186535379590022	0	0.177966424605086	0.0325789592685276	0	0.131461199987749	0.0575545930449717	0.0184051398865351	0.036415997996407	0	0.0310302061815262	0	0.0743423125437757	0.0540525837208578	0.00579097058289147	0	0.168560231628405	0	0.00960986455162659	0	0.0156961364116192	0	0.807	0.0537436304799525	1.00710389138498
GSM3454158	0.0327909982977487	0	0.0902513582440738	0	0	0.170612982966916	0	0.29222160325705	0.221517007432801	0	0.097268440140748	0	0.0481939122708104	0	0.000904016199834411	0	0.0295661710866669	0	0	0.00801604125074107	0.00865746885260998	0	0.865	-0.0104747689284239	1.02158774958743
GSM3454159	0	0.0216220387403872	0.0141277403427035	0	0	0.153179620045669	0	0.392351602549395	0.23120635898764	0	0.072794066982895	0	0.0396758182116345	0	0	0	0.0325404204960267	0	0	0.0348377761036595	0.00766455753998957	0	0.917	-0.0669076420355488	1.0277690979262
GSM3454160	0.191193011396911	0	0.132151287974505	0	0	0.113365599290576	0.0415550119813768	0.173050988400465	0.0139458335739428	0	0.0272474159624856	0	0.0564286854513018	0.0560769032852462	0.00119197036890356	0	0.137446336011357	0	0.0398879643292757	0	0.0164589919736532	0	0.84	0.0205302260174023	1.01175481875267
GSM3454161	0.0438344756992269	0.0317842998722963	0.00893191898539803	0	0.0141674086596468	0.149955564306667	0	0.261009545037917	0.227396143177405	0	0	0	0.0738496659419058	0.119556706882715	0	0	0	0.0219273309653013	0.0475869404715204	0	0	0	0.789	0.0715216037665477	1.00177083142927
GSM3454162	0.0444545946054994	0.0314906011057703	0.00135345923509427	0	0.0159312466034012	0.166508518361667	0	0.255158157546043	0.233918562994149	0	0	0	0.066690411187992	0.116955798156928	0	0	0	0.0203391140317079	0.0471995361717477	0	0	0	0.767	0.0880021011346372	1.00010102664354
GSM3454163	0	0.137153667319833	0	0	0	0.252690658278814	0	0.104545434338305	0.233481839591024	0.0359206682928205	0.0876759596148785	0	0.0365523566285652	0.0992052177392933	0	0	0	0.0127741981964669	0	0	0	0	0.867	-0.0154744353846279	1.0196028228207
GSM3454164	0	0.0995622078690713	0	0	0.0375613549588244	0.195408530075778	0	0.199832320736276	0.234078493225242	0.0124638809410466	0.0548320682234219	0	0.0547014099122471	0.0881781616301383	0	0	0	0.0136293157742844	0.00975225665366903	0	0	0	0.864	-0.00916760777763106	1.01734594155898
GSM3454165	0.114684062690896	0.0479181001966512	0.16629656121037	0.0104464410634951	0.0151591181800803	0.151542782913241	0	0.0437190014335486	0.0947464039142565	0.0224573912483435	0	0	0.163369754341832	0.0944072513255	0	0	0.0718032758820691	0	0.00344985559971698	0	0	0	0.658	0.157230264822366	0.985258036768335
GSM3454166	0.084566991854839	0	0.166578638454098	0	0.0388888622520842	0.122548045733063	0	0.0421426256154241	0.211458802239602	0.0348095981711328	0.0425494963146858	0	0.112614228361597	0.113795018290481	0	0	0.0218999723319608	0	0.00814772038103143	0	0	0	0.617	0.189488904385695	0.984784234896259
GSM3454167	0.0219921405768735	0.113099920218655	0.121230362467978	0.0306465514218483	0.0283422275472145	0.201930154411038	0	0.0588990450622467	0.16072763377494	0.0455623718356049	0	0	0.0585191273057612	0.152958294232793	0	0	0	0.00530729573677614	0	0.000784875408270652	0	0	0.717	0.119060621243659	0.997228830659361
GSM3454168	0.0784916688129938	0.0096366349347894	0.156983660492895	0.0169097846750889	0	0.181452295437801	0	0.134355052938564	0.123546746131468	0	0	0	0.114898236304141	0.086149366514557	0.00686007847281014	0	0.0762181639256802	0	0.0134124147698899	0	0.00108589658932244	0	0.764	0.0898361040087682	0.997472659607049
GSM3454169	0.143350115265305	0	0.566048423112922	0.00101413190635957	0	0.069658947726698	0	0	0.0694380713283518	0	0	0	0	0.0771726304758013	0	0	0	0.0331630508018123	0.0401546293827504	0	0	0	0.355	0.405906092936913	0.951185918553528
GSM3454170	0.171240047389218	0.00537365363840906	0.575390798645808	0	0	0.0613806220509131	0	0	0.0448360188525874	0.00873422551230003	0	0	0	0.076692005790349	0	0	0	0.0340937060932834	0.0222589220271317	0	0	0	0.381	0.383128986751561	0.952040296019994
GSM3454171	0.095056280722477	0.0118492543056565	0.537442323810688	0.0579789296415736	0	0.100680701989852	0	0	0.0747153864092726	0.00351501003749612	0	0	0	0.0591985497516776	0	0	0	0.0183051046748582	0.0412584586564487	0	0	0	0.629	0.17983296375739	0.993340741051469
GSM3454172	0.0949091749898821	0.00266841784448464	0.535020998182736	0.0349945870365295	0	0.0922911734074746	0	0	0.0560799290068276	0	0	0	0	0.0723666151614053	0	0	0.0646602765370398	0.0177711355339665	0.0292376922996541	0	0	0	0.535	0.253793610086179	0.978429792805138
GSM3454173	0.17672016873482	0.00311203069253406	0.367320371516179	0.0199838401390317	0.00073114896636792	0.11478221373732	0	0.00643249169038892	0.096479601220923	0	0	0	0.034184007355043	0.106544620616398	0	0	0	0.0300168461073516	0	0	0	0.0436926592236419	0.284	0.47785040035051	0.924538730973768
GSM3454174	0.136840441127468	0.0196311064031233	0.316386478070232	0.0158900022412501	0.00155054665402491	0.101834690762111	0	0	0.100922050958654	0.0102915836058032	0	0	0.0799950374173459	0.14302727494133	0	0	0	0.0371875617202362	0.017344055675561	0	0	0.0190991704228613	0.238	0.517024359160431	0.915074908553611
GSM3454175	0.0659056628334112	0.0426814607807649	0.129761951416098	0	0.00450632018263788	0.138527295148332	0	0	0.280644957658283	0.0597747597013778	0.0207113357034118	0	0.0681328306781356	0.0899352380478513	0	0	0	0.000452676665340917	0.0437093206595326	0	0	0.0552561905248227	0.552	0.24002019381149	0.970657675626541
GSM3454176	0.074432560346739	0.0482458763141163	0.0997803036659814	0	0	0.152676358942457	0	0.00985937271312223	0.259394862670556	0	0.0133367825696007	0	0.1366173637797	0.0894991779951551	0	0	0	0	0.0577532423790239	0	0	0.0584040986235481	0.362	0.402839570739469	0.926423920067832
GSM3454177	0.0203758225732636	0.0294999382863846	0.237238061763711	0	0	0.165753443394436	0	0.180735210623991	0.247543937869354	0	0.0593138676835693	0	0.0430593831758425	0.00348893217893797	0	0	0.00765224891300186	0	0	0.00267673283734426	0.0026624207001641	0	0.784	0.0770588371302771	1.01374871795059
GSM3454178	0.114673421463944	0	0.164788666756291	0	0	0.173357285354943	0	0.254629574050376	0.188055590433564	0	0.0270641879032786	0	0	0.044365532712022	0	0	0.000881619699561781	0.0113634420454225	0.0112955193474102	0	0.0095251602331873	0	0.725	0.113810853781821	1.00576376962835
GSM3454179	0.0573373559796078	0	0.0782391183689609	0	0	0.198645002716148	0	0.293561625056865	0.19911636176119	0	0.071754771666352	0	0.0150079482030305	0.0502781372348872	0	0	0.00783868355999411	0.00580669130663786	0.0222171930066145	0	0.000197111139712411	0	0.894	-0.0402345194707305	1.02481077375961
GSM3454180	0.0503152587825863	0	0.117921373044791	0	0	0.197735356271215	0	0.268910182336922	0.189906896648842	0	0.0781929905380781	0	0.0177346445999375	0.0518157729555482	0	0	0.0112726173389038	0.00759565691259454	0.00768687298014901	0	0.000912377590432897	0	0.889	-0.0330732410946879	1.02389707955773
GSM3454181	0.112946777341994	0.00713867815776043	0.56699644229677	0.0196147979627336	0	0.081830971482292	0	0	0.0653099469535171	0.0148902459916362	0	0	0	0.0669972267158679	0	0	0	0.0254160107607017	0.0388589023367278	0	0	0	0.521	0.261525814491144	0.978837069676196
GSM3454182	0.118002535108583	0.00578676853420578	0.491898330905201	0.0304581333845021	0.0138375483537095	0.0956642326107336	0	0	0.0843036217732604	0.0313086639799441	0	0	0	0.0745066594396259	0	0	0	0.0199076941227395	0.0343258117874959	0	0	0	0.537	0.252665547447873	0.981348927136757
GSM3454183	0.10519760666643	0	0.576472875317024	0.00078599449520064	0.00788221024859262	0.0714326649738447	0	0	0.0792501589582012	0.0289018942747037	0	0	0	0.06117502674517	0	0	0	0.0181518261735863	0.0507497421472465	0	0	0	0.699	0.133997990378526	0.999153308265192
GSM3454184	0.115462110783227	0.00532573089241261	0.572090248611298	0.0336396889641257	0	0.0973543303935153	0	0	0.0721574850788412	0.0137823582314342	0	0	0	0.0515868488713754	0	0	0	0.0210810579689325	0.0175201402048377	0	0	0	0.611	0.197151468050962	0.991845358715948
GSM3454185	0.0404128425328175	0	0.36221017489926	0	0	0.270556144721131	0	0	0.138536078489873	0	0.0650849133696292	0	0.0537985439591643	0.0434113333362002	0	0	0.0259899686919251	0	0	0	0	0	0.876	-0.0251018110185841	1.02249021685323
GSM3454186	0.0168767300689746	0.00459126347612078	0.297274617436396	0	0	0.240106563396139	0	0	0.21190911002042	0	0.0981457252111429	0	0.0580528750462744	0.0534249676158558	0	0	0.0155452966980485	0	0	0.004072851030628	0	0	0.894	-0.0383181576580766	1.02370525589473
GSM3454187	0	0.0840098805125759	0	0	0	0.33000081161211	0	0	0.291218892604784	0.00938836392926714	0.0926419954648312	0	0.102113174279814	0.0776647150170149	0.000440420957826078	0	0.00801756856444809	0	0	0.00120688756000503	0	0.00329728949732402	0.906	-0.0526465750226193	1.02757276536507
GSM3454188	0	0.0395280106981805	0	0	0	0.293254720736984	0	0	0.283838241022709	0	0.139445497146779	0	0.127883067055371	0.0621883362922865	0.00105736913645202	0	0.0514097087965122	0	0.00139504911472538	0	0	0	0.891	-0.0338904534436313	1.02237017911377
